# Supplementary material for: Global soil moisture dynamics: attribution of contributions and their association with GPP
Source: Front Plant Sci. 2025 Oct 31;16:1691082. doi: 10.3389/fpls.2025.1691082 (PMC12626047; doi:10.3389/fpls.2025.1691082)
Supplement: Supplementary file 1 [file Table1.xlsx]

## Sheet: Table 1
Ecosystem Info & Overall Significance
Ecosystem Type	Total Number of Pixels	Overall Significance (All Seasons and Soil Layers, %)	Significance Ranking
Global	54000	7.14 - 9.58 (Mean: 8.5)	-
Forest	3017	15.21	4
Grassland	5079	29.62	1
Shrubland	6547	26.85	3
Cropland	1659	27.2	2

## Sheet: Table 2
Global SM - GPP Correlations & Significance by Season and Soil Layers
Season - Soil Layer	Correlation Coefficient (r)	Mean p - value	Number of Significant Pixels/Total Number of Pixels	Percentage of Significant Pixels (%)
H-S - 100-200cm	0.0814	0.307	4274/54000	7.91
H-S - 40-100cm	0.1498	0.301	4592/54000	8.5
H-S - 10-40cm	0.1334	0.3173	4232/54000	7.84
H-S - 0-10cm	0.1263	0.3267	4073/54000	7.54
SH-S - 100-200cm	0.0948	0.2971	4478/54000	8.29
SH-S - 40-100cm	0.1724	0.2841	5030/54000	9.31
SH-S - 10-40cm	0.1591	0.301	4596/54000	8.51
SH-S - 0-10cm	0.143	0.3098	4300/54000	7.96
SA-S - 100-200cm	0.1032	0.3085	4176/54000	7.73
SA-S - 40-100cm	0.1801	0.2883	4926/54000	9.12
SA-S - 10-40cm	0.1541	0.2838	4917/54000	9.11
SA-S - 0-10cm	0.1375	0.2901	4671/54000	8.65
A-S - 100-200cm	0.077	0.3249	3858/54000	7.14
A-S - 40-100cm	0.1687	0.2847	4890/54000	9.06
A-S - 10-40cm	0.1407	0.267	5173/54000	9.58
A-S - 0-10cm	0.0933	0.3027	4283/54000	7.93

## Sheet: Table 3
Forest SM - GPP Correlations & Significance by Season and Soil Layers
Season - Soil Layer	Correlation Coefficient (r)	Mean p - value	Number of Significant Pixels/Total Number of Pixels	Percentage of Significant Pixels (%)
H-S - 100-200cm	-0.0945	0.377	390/3017	12.93
H-S - 40-100cm	-0.0742	0.4161	291/3017	9.65
H-S - 10-40cm	-0.0651	0.4332	242/3017	8.02
H-S - 0-10cm	-0.0704	0.429	247/3017	8.19
SH-S - 100-200cm	-0.072	0.3639	471/3017	15.61
SH-S - 40-100cm	-0.0787	0.3681	461/3017	15.28
SH-S - 10-40cm	-0.0614	0.4025	339/3017	11.24
SH-S - 0-10cm	-0.0747	0.3994	356/3017	11.8
SA-S - 100-200cm	-0.0273	0.353	522/3017	17.3
SA-S - 40-100cm	-0.0439	0.3553	531/3017	17.6
SA-S - 10-40cm	-0.0702	0.337	582/3017	19.29
SA-S - 0-10cm	-0.0912	0.3167	644/3017	21.35
A-S - 100-200cm	-0.0115	0.3389	542/3017	17.96
A-S - 40-100cm	-0.0028	0.3455	523/3017	17.34
A-S - 10-40cm	-0.0272	0.3254	584/3017	19.36
A-S - 0-10cm	-0.035	0.3264	616/3017	20.42

## Sheet: Table 4
Grassland SM - GPP Correlations & Significance by Season and Soil Layers
Season - Soil Layer	Correlation Coefficient (r)	Mean p - value	Number of Significant Pixels/Total Number of Pixels	Percentage of Significant Pixels (%)
H-S - 100-200cm	0.1446	0.2547	1479/5079	29.12
H-S - 40-100cm	0.2951	0.2226	1727/5079	34
H-S - 10-40cm	0.2698	0.2438	1580/5079	31.11
H-S - 0-10cm	0.2348	0.2802	1380/5079	27.17
SH-S - 100-200cm	0.1396	0.2507	1454/5079	28.63
SH-S - 40-100cm	0.3099	0.2131	1810/5079	35.64
SH-S - 10-40cm	0.2945	0.2268	1701/5079	33.49
SH-S - 0-10cm	0.259	0.261	1431/5079	28.17
SA-S - 100-200cm	0.1096	0.2802	1258/5079	24.77
SA-S - 40-100cm	0.2886	0.2269	1711/5079	33.69
SA-S - 10-40cm	0.2705	0.2383	1598/5079	31.46
SA-S - 0-10cm	0.2502	0.2684	1431/5079	28.17
A-S - 100-200cm	0.0623	0.3185	1100/5079	21.66
A-S - 40-100cm	0.2658	0.2423	1614/5079	31.78
A-S - 10-40cm	0.254	0.2406	1631/5079	32.11
A-S - 0-10cm	0.1779	0.3088	1167/5079	22.98

## Sheet: Table 5
Shrubland SM - GPP Correlations & Significance by Season and Soil Layers
Season - Soil Layer	Correlation Coefficient (r)	Mean p - value	Number of Significant Pixels/Total Number of Pixels	Percentage of Significant Pixels (%)
H-S - 100-200cm	0.0872	0.3107	1684/6547	25.72
H-S - 40-100cm	0.128	0.3166	1733/6547	26.47
H-S - 10-40cm	0.1016	0.3323	1594/6547	24.35
H-S - 0-10cm	0.0968	0.337	1574/6547	24.04
SH-S - 100-200cm	0.1097	0.2902	1849/6547	28.24
SH-S - 40-100cm	0.1599	0.3018	1875/6547	28.64
SH-S - 10-40cm	0.1331	0.3194	1707/6547	26.07
SH-S - 0-10cm	0.105	0.3211	1668/6547	25.48
SA-S - 100-200cm	0.1406	0.2957	1745/6547	26.65
SA-S - 40-100cm	0.1771	0.3078	1811/6547	27.66
SA-S - 10-40cm	0.1321	0.2963	1852/6547	28.29
SA-S - 0-10cm	0.0895	0.2998	1731/6547	26.44
A-S - 100-200cm	0.1071	0.3143	1578/6547	24.1
A-S - 40-100cm	0.1449	0.2962	1856/6547	28.35
A-S - 10-40cm	0.0859	0.2612	2051/6547	31.33
A-S - 0-10cm	0.0221	0.2809	1822/6547	27.83

## Sheet: Table 6
Cropland SM - GPP Correlations & Significance by Season and Soil Layers
Season - Soil Layer	Correlation Coefficient (r)	Mean p - value	Number of Significant Pixels/Total Number of Pixels	Percentage of Significant Pixels (%)
H-S - 100-200cm	0.1257	0.3267	358/1659	21.58
H-S - 40-100cm	0.158	0.2933	436/1659	26.28
H-S - 10-40cm	0.12	0.3218	388/1659	23.39
H-S - 0-10cm	0.0839	0.3464	347/1659	20.92
SH-S - 100-200cm	0.1621	0.334	369/1659	22.24
SH-S - 40-100cm	0.2485	0.2645	512/1659	30.86
SH-S - 10-40cm	0.2172	0.2822	471/1659	28.39
SH-S - 0-10cm	0.1836	0.3086	427/1659	25.74
SA-S - 100-200cm	0.1395	0.3596	320/1659	19.29
SA-S - 40-100cm	0.2856	0.2558	543/1659	32.73
SA-S - 10-40cm	0.281	0.256	550/1659	33.15
SA-S - 0-10cm	0.2747	0.2677	533/1659	32.13
A-S - 100-200cm	0.1194	0.3696	314/1659	18.93
A-S - 40-100cm	0.2975	0.2411	563/1659	33.94
A-S - 10-40cm	0.3102	0.2332	577/1659	34.78
A-S - 0-10cm	0.2836	0.2591	513/1659	30.92
